# Supplementary material for: Prognostic implication of downregulated exosomal miRNAs in patients with sepsis: a cross-sectional study with bioinformatics analysis
Source: J Intensive Care. 2023 Aug 3;11:35. doi: 10.1186/s40560-023-00683-2 (PMC10399058; doi:10.1186/s40560-023-00683-2)
Supplement: Supplementary file 2 — Additional file 2: Quantity and quality of the exosomal RNA. Details are described in the Excel file. [file 40560_2023_683_MOESM2_ESM.xlsx]

## Sheet: Sheet 1
Quantity and quality of the exosomal RNA
Sepsis (n=135)	Con. (ng/ul)	OD(260/280)	OD(260/230)	28S/18S	RIN
S200E200	24.5	1.99	2.05	1.85	8.9
S202E201	16.05	2.01	2.07	1.88	9
S204E204	32	2.09	1.98	1.9	9.2
S206E205	15.55	1.98	1.97	1.84	8
S206E206	41	1.97	1.98	1.91	9.2
S207E207	6.4	1.98	2.1	2.2	8.9
S209E208	19.34	2.1	1.95	2	7.9
S211E210	16.1	2.04	2	2.1	8.7
S214E213	27.68	2.03	2.1	2.1	8.9
S216E215	31.03	2.12	2.05	2.02	8.9
S217E216	25.5	2.11	1.9	1.98	7.9
S218E217	26.31	2.07	2.1	2	8
S219E218	32.4	2.04	1.98	1.9	8.7
S221E220	30.21	2.09	1.98	1.9	7.9
S222E221	28.88	2.1	2	1.9	9.2
S223E222	31.82	2.1	2	2	8.9
S224E223	24.28	2.13	2.12	2.01	8.1
S225E224	30.02	2.6	2.04	1.89	8
S226E225	26.66	2.19	2.01	1.9	7.7
S230E229	31.49	2.1	2	2	8.7
S231E230	36	1.92	2.04	1.9	7.9
S232E231	31	1.94	1.9	1.9	8.8
S233E232	27.8	1.97	1.98	1.89	7.7
S234E233	44	1.96	2.03	2	9.1
S235E234	34	2.12	1.97	2	9.5
S237E236	86	2.1	1.99	1.99	9.2
S238E241	22.6	2.12	1.98	2.03	8.2
S243E242	22.38	2.14	2.01	2.01	9
S245E244	23.32	2.06	1.95	2.11	9.2
S248E247	32.52	2.12	1.95	1.95	9.2
S250E249	29.22	2	2	2.02	8.2
S252E251	31.1	2.06	1.95	1.87	8.3
S254E253	30.63	2.05	1.96	1.96	9
S256E255	10.66	2.08	1.98	1.98	8.2
S257E256	12.84	2.11	2.02	2	9.5
S258E257	12.58	2.1	2	1.84	9.2
S259E258	12.67	2.06	1.94	1.83	8.4
S260E259	11.97	2.07	1.95	1.82	8.3
S261E260	19.6328	2.01	1.96	1.85	8
S262E261	23.0295	2.06	2.03	1.87	9
S264E263	19.7279	1.96	2.02	2.14	8.2
S267E266	34.0901	1.94	1.97	1.96	9.1
S268E267	36.5972	1.9	1.99	1.93	8
S269E268	30.2114	1.95	2.01	1.8	9.4
S271E270	31.7763	1.97	2.1	2.3	9.4
S272E271	39.7054	1.98	1.9	2	9.1
S273E272	36.1407	2.07	1.99	2.01	8.1
S277E276	34.3752	1.97	2.01	1.9	8.9
S278E277	37.8857	2	2.01	2	9.1
S279E278	28.4934	2.09	2.01	2	9.1
S281E280	28.8685	1.99	2.01	2	8.1
S284E283	22.9831	2.07	2	2.01	8.2
S285E284	37.4829	1.98	1.92	2.02	8.9
S288E287	40.2436	2.08	2.1	2	8.1
S289E288	35.6371	2.07	2.01	2	9.4
S290E289	37.3217	2.03	2	1.99	9.1
S291E290	36.6364	1.96	2	1.98	8.3
S296E295	12.665	2.01	2.1	2.08	8.2
S297E296	16.16	2.04	2.2	2.01	7.9
S298E297	15.201	1.98	2.2	1.98	8.9
S299E298	15.599	2.01	1.96	2	8.1
S300E299	14.538	2	1.95	2	9
S301E300	26.31	2.05	2.01	2	7.9
S304E303	16.05	2	1.98	2.03	9.3
S305E304	15.55	2	1.94	2.01	9
S306E305	19.34	2.03	2	2.03	8.7
S307E306	16.1	2.02	2.3	2.03	7.7
S308E307	31.03	2.01	2.03	2.01	8.5
S309E308	25.5	2	2.02	1.95	8.7
S311E310	5	2.03	2.04	1.94	8.7
S312E311	8.17	2.12	2	1.9	7.7
S315E314	5	2	2.07	1.79	7.8
S316E315	7.82	1.97	1.81	1.84	8.5
S318E317	31	1.98	1.77	1.95	7.7
S320E319	29	2.01	2.12	1.92	9
S321E320	30	2	1.92	1.87	8.7
S322E321	31	2.01	2.02	1.83	7.9
S328E327	40.3	2	1.96	1.8	7.8
S330E329	41.6	1.98	1.97	1.61	7.5
S331E330	39	1.96	2.07	1.72	8.5
S333E332	47	1.98	1.98	1.73	7.7
S334E333	10.1	1.95	1.97	1.61	8.6
S336E335	47	1.98	1.96	1.92	7.5
S338E337	31.1	1.97	1.96	1.65	8.9
S339E338	47.1	2.13	1.97	1.93	9.3
S340E339	26.66	2.02	2	1.92	9
S341E340	31.49	2.1	2.01	1.87	8
S343E342	32.52	2.04	2.02	1.9	8.8
S344E343	29.22	2.07	2.13	1.82	9
S345E344	31.1	2	1.97	1.9	9
S346E345	30.63	2.01	1.98	1.91	8
S347E346	10.66	2.04	1.99	1.81	8.1
S348E347	12.84	2	1.96	1.85	8.8
S349E348	12.58	2	1.85	1.94	8
S351E350	12.67	2	1.98	1.97	9.3
S352E351	11.97	2.1	2.12	1.96	9
S353E352	19.6328	2	1.95	1.9	8.2
S354E353	23.0295	2.08	1.98	1.92	8.1
S355E354	19.7279	2.12	1.96	1.99	7.8
S356E355	8.8	2.07	1.93	1.78	8.8
S357E356	7.19	2	1.96	1.88	8
S358E357	17.0626	2	2.1	1.98	8.9
S359E358	45.6596	1.99	1.91	1.93	7.8
S360E359	28.6293	1.96	1.96	1.74	9.2
S361E360	22	2.14	1.97	1.91	9.35
S362E361	4.65	2	1.99	1.9	9.05
S363E362	12.3	2.1	1.93	1.96	8.05
S364E363	18.6	2	1.9	1.83	8.85
S365E364	18.7	2.1	2.02	1.97	9.05
S367E366	43.54	2.05	1.95	1.85	9.05
S368E367	15.55	2.04	2	1.62	8.05
S369E368	19.34	2.05	1.96	1.96	8.15
S370E369	16.1	2	1.97	1.78	8.85
S371E370	27.68	2.05	2	2.01	8.05
S372E371	31.03	2.04	1.95	1.99	9.35
S373E372	25.5	2.02	1.98	2	9.05
S374E373	26.31	2.01	1.83	1.83	8.25
S375E374	29	2	1.92	1.96	8.15
S376E375	31.82	2.05	2.02	1.92	7.85
S377E376	24.28	2	2.01	1.85	8.85
S378E377	30.02	2.02	1.92	1.83	8.05
S380E379	26.66	2.01	1.87	1.9	8.95
S381E380	31.49	2.1	1.93	1.94	7.85
S382E381	32.52	2.1	1.97	1.94	9.25
S383E382	29.22	2.04	2.1	2.02	6.8
S384E383	31.1	2.12	2	1.87	8.2
S387E386	30.63	1.98	2	2.14	8.3
S388E387	10.66	1.97	1.92	1.65	9
S390E389	12.84	2	2.02	2.02	8.2
S391E390	36.42	2.1	2.01	1.95	8.4
S392E391	12.67	2	2	1.97	8.3
S393E392	41.97	2.06	2.01	1.88	8
S394E393	6.51	2.1	2.02	2.08	9
S397E396	18.4	2	2	1.87	8.2
S398E397	12.3	2.1	2.03	1.98	8
mean ± SD	25.6 ± 11.6	2.04 ± 0.07	1.99 ± 0.07	1.92 ± 0.11	8.53 ± 0.56
